# Supplementary material for: Cancer Pain and Non-Invasive Brain Stimulation—A Narrative Review
Source: Medicina (Kaunas). 2023 Nov 6;59(11):1957. doi: 10.3390/medicina59111957 (PMC10673188; doi:10.3390/medicina59111957)
Supplement: Supplementary file 1 [file medicina-59-01957-s001.zip]

Archive with 1 entries (1 files):
- medicina-2645733-supplementary.pdf
